# Supplementary material for: Magnesium isoglycyrrhizinate suppresses bladder cancer progression by modulating the miR-26b/Nox4 axis
Source: Bioengineered. 2022 Mar 16;13(4):7986–99. doi: 10.1080/21655979.2022.2031677 (PMC9161837; doi:10.1080/21655979.2022.2031677)
Supplement: Supplemental Material [file KBIE_A_2031677_SM8984.zip]

Archive with 16 entries (15 files):
- supplementary/
- supplementary/BIU87 0.jpg
- supplementary/BIU87 2 85.jpg
- supplementary/BIU87_0.pdf
- supplementary/BIU87_2 85.pdf
- supplementary/Figure 5B Nox4 NF__B HIF_1_ __actin.jpg
- supplementary/Figure 5C Nox4 NF__B HIF_1_ __actin.jpg
- supplementary/Figure 6D Nox4 __actin.jpg
- supplementary/HTB29 0.jpg
- supplementary/HTB29 3 82_01.jpg
- supplementary/HTB9 0.jpg
- supplementary/HTB9 3 82.jpg
- supplementary/HTB9_0.pdf
- supplementary/HTB9_3 82.pdf
- supplementary/Supplementary Figure 1_4.doc
- supplementary/Supplementary table.doc
